# Supplementary material for: Combination of Kaempferol and Docetaxel Induces Autophagy in Prostate Cancer Cells In Vitro and In Vivo
Source: Int J Mol Sci. 2023 Sep 25;24(19):14519. doi: 10.3390/ijms241914519 (PMC10572510; doi:10.3390/ijms241914519)
Supplement: Supplementary file 1 [file ijms-24-14519-s001.zip]

Archive with 1 entries (1 files):
- ijms-2570063-supplementary.pdf
